# Supplementary material for: Plasma Surface Treatment and Application of Polyvinyl Alcohol/Polylactic Acid Electrospun Fibrous Hemostatic Membrane
Source: Polymers (Basel). 2024 Jun 9;16(12):1635. doi: 10.3390/polym16121635 (PMC11207798; doi:10.3390/polym16121635)
Supplement: Supplementary file 1 [file polymers-16-01635-s001.zip]

Archive with 1 entries (1 files):
- polymers-3025615-supplementary.pdf
